# Supplementary material for: Human Placental Mesenchymal Stem Cells and Derived Extracellular Vesicles Ameliorate Lung Injury in Acute Respiratory Distress Syndrome Murine Model
Source: Cells. 2023 Nov 29;12(23):2729. doi: 10.3390/cells12232729 (PMC10706384; doi:10.3390/cells12232729)
Supplement: Supplementary file 1 [file cells-12-02729-s001.zip]

Archive with 2 entries (2 files):
- Supp. figures.pdf
- Supp. tables.XLSX
