# Supplementary material for: Human Placental Mesenchymal Stem Cells and Derived Extracellular Vesicles Ameliorate Lung Injury in Acute Respiratory Distress Syndrome Murine Model
Source: Cells. 2023 Nov 29;12(23):2729. doi: 10.3390/cells12232729 (PMC10706384; doi:10.3390/cells12232729)
Supplement: Supplementary file 1 [file cells-12-02729-s001.zip › Supp. tables.XLSX]

## Sheet: Table S1
Supplementary Table S1. Lung injury score grading
	Score per field
Parameter	0	1	2
Neutrophils in the alveolar space	None	1–5	>5
Neutrophils in the interstitial space	None	1–5	>5
Proteinaceous debris filling the airspaces	None	1	>1
Alveolar septal thickening	<2×	2×–4×	>4×
Total score = [(20 × A) + (14 × B) + (7 × C) + (2 × D)]/number of high power fields counted × 72). Source: Aeffner et al., 2015

## Sheet: Table S2
Supplementary Table S2. Healthy mice sample analysis data.
Variable	Healthy mice sample values
	25th quartile	Median	75th quartile
BALF cell count (cell/ml)	1.34 x 10^4	5.03 x 10^4	6.75 x 10^4
Neutrophil relative count (%)	0	1	1.13
Macrophage relative count (%)	95.38	96.64	97.63
Lymphocyte relative count (%)	1.38	2.62	3.88
BALF protein concentration (µg/ml)	87.03	139.6	173.1
IFN-γ concentration (pg/ml)	0.67	0.67	3.03
IL-10 concentration (pg/ml)	0.5	0.5	0.67
IL-12p70 concentration (pg/ml)	3.91	3.91	3.91
IL-6 concentration (pg/ml)	1.52	1.52	1.52
IL-1β gene expression (FC)	0.8125	0.995	1.378
TNF-α gene expression (FC)	0.7825	0.995	1.28
IL-17A gene expression (FC)	0.7425	0.955	1.46
FoxP3 gene expression (FC)	0.8475	0.985	1.185
MPO positive num per mm^2	30.56	63.67	110.8
BALF - Bronchoalveolar lavage fluid, ANG-2 - Angiopoietin-2, VEGF - Vascular endothelial growth factor, FC - Fold change, MPO - Myeloperoxidase, num - number.

## Sheet: Table S3
Supplementary Table S3. Median and IQR values of intervention groups across all timepoints.
Variable	Timepoint	Control	EV		P-MSC
		Median [IQR]	Median [IQR]	p	Median [IQR]	p
BALF cell count (cell/ml)	24 h	11.9 [4.58-14.4] x 10^5	3.61 [1.86-6.77] x 10^5	0.16	4.15 [0.69-7.29] x 10^5	0.12
	72 h	10.1 [7.86-24.9] x 10^5	1.98 [0.92-2.7] x 10^5	0.01	2.96 [1.27-8.35] x 10^5	0.07
	168 h	1.46 [1.04-3.06] x 10^5	0.45 [0.22-0.93] x 10^5	0.21	0.71 [0.11-0.26] x 10^5	0.36
Neutrophil relative count (%)	24 h	88.50 [81.75-90.13]	82.25 [76.38-86.63]	0.66	92.00 [85.56-93.88]	0.58
	72 h	82.00 [72.25-91.75]	56.50 [26.25-72.50]	0.08	61.00 [4.63-82.25]	0.23
	168 h	2.50 [1.00-5.38]	0.00 [0.00-1.44]	0.45	1.00 [0.75-2.69]	0.65
Macrophage relative count (%)	24 h	10.75 [9.50-144.63]	16.50 [11.88-21.50]	0.63	5.75 [4.00-10.50]	0.47
	72 h	15.00 [5.75-20.25]	38.50 [27.25-72.00]	0.05	38.75 [14.75-84.00]	0.11
	168 h	89.25 [78.00-93.00]	96.50 [91.25-97.50]	0.49	93.25 [83.21-95.75]	0.73
Lymphocyte relative count (%)	24 h	1.00 [0.00-3.63]	1.50 [0.00-2.50]	0.87	3.00 [1.75-3.81]	0.22
	72 h	3.00 [2.00-7.50]	0.50 [0.25-4.00]	0.15	1.00 [0.38-6.34]	0.19
	168 h	8.00 [3.75-16.75]	3.50 [2.50-7.31]	0.34	5.90 [3.25-12.00]	0.57
BALF protein concentration (µg/ml)	24 h	421.30 [349.70-666.80]	255.90 [159.20-466.90]	0.11	442.40 [286.40-490.30]	0.5
	72 h	761.50 [435.30-810.60]	257.80 [147.30-302.20]	0.02	290.50 [86.31-519.60]	0.03
	168 h	204.10 [135.90-321.80]	120.00 [108.50-186.50]	0.32	118.10 [60.99-309.60]	0.32
IFN-γ concentration (pg/ml)	24 h	9.98 [0.61-18.17]	12.19 [9.25-32.43]	0.21	10.21 [0.67-15.48]	0.89
	72 h	7.56 [3.47-26.27]	16.83 [8.04-47.79]	0.23	12.18 [4.65-21.93]	0.66
	168 h	0.67 [0.67-7.09]	7.49 [5.38-7.93]	0.38	0.67 [0.67-7.62]	0.88
IL-10 concentration (pg/ml)	24 h	1.10 [0.38-1.17]	1.76 [1.03-2.40]	0.05	1.10 [0.50-1.76]	0.48
	72 h	0.35 [0.34-0.48]	1.76 [0.83-1.76]	0.009	0.66 [0.42-2.07]	0.08
	168 h	0.50 [0.50-0.97]	1.10 [0.83-1.76]	0.21	0.50 [0.39-0.73]	0.52
IL-12p70 concentration (pg/ml)	24 h	3.91 [3.54-8.47]	3.91 [3.55-11.07]	0.68	3.91 [3.91-3.91]	0.77
	72 h	9.62 [6.73-19.65]	4.13 [3.91-14.16]	0.55	9.58 [3.91-18.61]	0.65
	168 h	3.91 [3.91-3.91]	3.91 [3.91-3.91]	>0.99	3.91 [3.91-3.91]	>0.99
IL-6 concentration (pg/ml)	24 h	166.7 [30.45-280.4]	109.30 [36.73-173.60]	0.94	71.30 [20.10-199.80]	0.69
	72 h	38.87 [10.90-74.53]	19.51 [7.82-36.28]	0.58	21.32 [4.38-29.67]	0.35
	168 h	1.52 [1.52-3.02]	7.16 [2.76-8.68]	0.5	1.52 [1.52-4.09]	0.95
IL-1β gene expression (FC)	24 h	29.56 [21.31-34.57]	22.30 [15.76-34.71]	0.67	29.27 [21.72-40.20]	0.95
	72 h	19.97 [16.24-40.14]	6.49 [2.21-8.31]	0.049	7.65 [0.76-10.83]	0.02
	168 h	1.99 [1.22-4.02]	0.86 [0.73-1.01]	0.37	2.69 [1.62-4.69]	0.73
TNF-α gene expression (FC)	24 h	23.21 [15.50-37.58]	14.59 [11.43-30.21]	0.53	21.42 [13.47-25.80]	0.68
	72 h	32.36 [25.50-45.87]	14.14 [2.02-16.85]	0.02	13.39 [1.33-37.66]	0.06
	168 h	2.55 [1.75-5.04]	1.07 [0.87-1.24]	0.34	1.72 [1.35-2.54]	0.75
IL-17A gene expression (FC)	24 h	31.03 [27.35-102.10]	18.49 [13.04-99.63]	0.31	26.30 [20.43-69.29]	0.68
	72 h	144.20 [87.82-522.30]	18.87 [12.11-45.71]	0.01	35.97 [9.98-171.30]	0.04
	168 h	37.46 [16.39-98.13]	14.18 [8.85-17.17]	0.06	17.97 [9.18-126.60]	0.57
FoxP3 gene expression (FC)	24 h	0.62 [0.33-0.80]	0.80 [0.62-1.19]	0.29	0.93 [0.43-1.31]	0.2
	72 h	1.02 [0.64-1.11]	0.97 [0.57-2.17]	0.77	1.09 [0.89-1.45]	0.52
	168 h	2.14 [1.35-3.42]	1.80 [1.07-2.20]	0.66	1.35 [0.90-2.57]	0.4
Lung Injury Score	24 h	5598 [4759-5974]	4358 [3794-4847]	0.1	4860 [4487-5985]	0.6
	72 h	5926 [4820-6125]	6167 [4327-6185]	0.86	5792 [3988-6192]	0.68
	168 h	5542 [4946-5622]	2966 [2830-3751]	0.007	5069 [4072-5504]	0.49
MPO positive num per mm^2	24 h	2531 [1883-3242]	1197 [822.5-1516]	<0.001	1627 [842-2241]	0.008
	72 h	2562 [1420-3768]	3473 [1872-4218]	0.67	1859 [92-2595]	<0.001
	168 h	81.49 [45.84-121.0]	61.12 [40.74-80.21]	0.4	104.4 [61.12-157.9]	0.14
P values are given from pairwise comparison with the control group. p<0.05 are shown in bold, and the associated median [IQR] values are in color - if the intervention group value is closer to baseline (from healthy samples) it is shown in green, and if it is further - in red. BALF - Bronchoalveolar lavage fluid, FC - Fold change, MPO - Myeloperoxidase, num - number.

## Sheet: Table S4
Supplementary Table S4. Healthy values vs intervention values pairwise comparisons.
	Healthy vs. Control 24 h	Healthy vs. Control 72 h	Healthy vs. Control 168 h	Healthy vs. EV 24 h	Healthy vs. EV 72 h	Healthy vs. EV 168h	Healthy vs. P-MSC 24 h	Healthy vs. P-MSC 72 h	Healthy vs. P-MSC 168 h
BALF cell count (cell/ml)	<0.001	<0.001	0.14	0.007	0.15	0.95	0.009	0.02	0.61
Neutrophil relative count (%)	<0.001	<0.001	0.38	<0.001	0.11	0.95	<0.001	0.02	0.73
Macrophage relative count (%)	<0.001	<0.001	0.27	<0.001	0.08	0.82	<0.001	0.03	0.47
Lymphocyte relative count (%)	0.28	0.5	0.05	0.21	0.38	0.36	0.84	0.48	0.16
BALF protein concentration (µg/ml)	0.002	<0.001	0.23	0.11	0.24	0.9	0.01	0.15	0.79
IFN-γ concentration (pg/ml)	0.08	0.09	0.76	0.003	0.008	0.22	0.1	0.03	0.67
IL-10 concentration (pg/ml)	0.39	0.36	0.69	0.007	0.06	0.1	0.12	0.41	0.83
IL-12p70 concentration (pg/ml)	0.82	0.01	>0.99	0.52	0.12	>0.99	0.59	0.03	>0.99
IL-6 concentration (pg/ml)	<0.001	0.01	0.89	<0.001	0.08	0.41	0.001	0.08	0.85
IL-1β gene expression (FC)	<0.001	<0.001	0.41	<0.001	0.12	0.78	<0.001	0.25	0.23
TNF-α gene expression (FC)	<0.001	<0.001	0.27	0.002	0.06	>0.99	<0.001	0.01	0.39
IL-17A gene expression (FC)	0.001	<0.001	0.004	0.02	0.04	0.3	0.003	0.01	0.02
FoxP3 gene expression (FC)	0.1	0.66	0.06	0.57	0.92	0.17	0.71	0.77	0.29
MPO positive num per mm^2	<0.001	<0.001	0.4	<0.001	<0.001	0.88	<0.001	<0.001	0.11
Pairwise comparisonsof values from healthy group vs all intervention groups. p<0.05 are shown in bold. BALF - Bronchoalveolar lavage fluid, FC - Fold change, MPO - Myeloperoxidase, num - number.

## Sheet: Table S5
Supplementary Table S5. Group timepoint pairwise comparison.
	Control 24 h vs. Control 72 h	Control 24 h vs. Control 168 h	Control 72 h vs. Control 168 h	EV 24 h vs. EV 72 h	EV 24 h vs. EV 168h	EV 72 h vs. EV 168h	P-MSC 24 h vs. P-MSC 72 h	P-MSC 24 h vs. P-MSC 168 h	P-MSC 72 h vs. P-MSC 168 h
BALF cell count (cell/ml)	0.84	0.008	0.006	0.25	0.01	0.21	0.84	0.03	0.06
Neutrophil relative count (%)	0.76	0.002	0.007	0.08	<0.001	0.12	0.03	<0.001	0.05
Macrophage relative count (%)	0.93	0.002	0.005	0.1	0.002	0.15	0.01	<0.001	0.1
Lymphocyte relative count (%)	0.1	0.003	0.23	0.74	0.04	0.1	0.39	0.24	0.04
BALF protein concentration (µg/ml)	0.56	0.04	0.01	0.7	0.17	0.34	0.32	0.03	0.25
IFN-γ concentration (pg/ml)	0.99	0.12	0.13	0.82	0.07	0.08	0.52	0.18	0.06
IL-10 concentration (pg/ml)	0.08	0.64	0.2	0.73	0.3	0.6	0.5	0.06	0.25
IL-12p70 concentration (pg/ml)	0.02	0.8	0.01	0.32	0.55	0.15	0.09	0.58	0.03
IL-6 concentration (pg/ml)	0.27	<0.001	0.01	0.14	0.006	0.33	0.08	<0.001	0.1
IL-1β gene expression (FC)	0.77	<0.001	0.004	0.05	<0.001	0.11	0.004	0.001	0.9
TNF-α gene expression (FC)	0.47	0.004	<0.001	0.28	0.003	0.07	0.34	0.004	0.07
IL-17A gene expression (FC)	0.1	0.74	0.06	0.85	0.2	0.28	0.82	0.58	0.77
FoxP3 gene expression (FC)	0.29	<0.001	0.03	0.7	0.07	0.17	0.51	0.14	0.45
Lung Injury Score	0.64	0.82	0.49	0.06	0.19	0.002	0.56	0.64	0.34
MPO positive num per mm^2	0.94	<0.001	<0.001	<0.001	<0.001	<0.001	0.1	<0.001	<0.001
Pairwise comparisons within different intervention groups, across all timepoints are shown. p<0.05 are shown in bold. BALF - Bronchoalveolar lavage fluid, , FC - Fold change, MPO - Myeloperoxidase, num - number.
